# Supplementary material for: Association of particulate matter pollution and case fatality rate of COVID-19 in 49 Chinese cities
Source: Sci Total Environ. 2020 Nov 1;741:140396. doi: 10.1016/j.scitotenv.2020.140396 (PMC7305499; doi:10.1016/j.scitotenv.2020.140396)
Supplement: Supplementary Table 1 — City size and population, number of COVID-19 confirmed and dead cases, and fatality rate of COVID-19 for 49 Chinese Cities. [file mmc1.xlsx]

## Sheet: SuppTable1
City Name	City Size (km2)	City Population (×1,000,000)	Number of COVID Cases	Morbidity (/1,000,000)	Number of Death	Fatality Rate
Wuhan	585.61	11.081	50005	4512.68	2508	0.050155
Xiaogan	50	4.92	3518	715.041	128	0.0363843
Huanggang	52.22	6.33	2907	459.242	125	0.0429997
Ezhou	64.26	1.0777	1394	1293.5	59	0.0423242
Jingzhou	82.44	5.5902	1580	282.637	51	0.0322785
Suizhou	53	2.2167	1307	589.615	45	0.03443
Xiangyang	164.04	5.669	1175	207.268	39	0.0331915
Jingmen	58.05	2.8965	928	320.387	39	0.0420259
Yellowstone	75	2.4707	1015	410.815	38	0.0374384
Yichang	165.12	4.1359	931	225.102	36	0.0386681
Xiantao	47.97	1.14	575	504.386	22	0.0382609
Xianning	65.8	2.5433	836	328.707	15	0.0179426
Tianmen	29.95	1.2723	496	389.845	15	0.0302419
Qianjiang	50.3	0.966	198	204.969	9	0.0454545
Shiyan	105.26	3.406	672	197.299	8	0.0119048
Enshi	36	3.378	252	74.6004	7	0.0277778
Beijing	1419.66	21.542	415	19.2647	8	0.0192771
Chongqing	1350.66	30.7516	577	18.7633	6	0.0103986
Bengbu	138	3.392	160	47.1698	5	0.03125
Zhengzhou	422.35	7.44	157	21.1022	5	0.0318471
Harbin	435.28	9.515	198	20.8092	4	0.020202
Hong Kong	1105.6	7.4825	317	42.3655	4	0.0126183
Shanghai	998.75	24.1833	338	13.9766	4	0.0118343
Tianjin	1007.91	15.5687	136	8.73548	3	0.0220588
Nanyang	149.45	4.63	156	33.6933	3	0.0192308
Shenzhen	923.25	13.0266	439	33.7003	3	0.00683371
Chengdu	837.27	16.0447	148	9.22423	3	0.0202703
Xi'an	533.74	10.0037	120	11.9956	3	0.025
Xinyang	89	3.08	274	88.961	2	0.00729927
Changsha	322.73	8.1547	242	29.6761	2	0.00826446
Wenzhou	241.4	8.2874	504	60.8152	1	0.00198413
Hefei	460	8.0874	174	21.5149	1	0.00574713
Shaoyang	65	7.3705	102	13.839	1	0.00980392
YueYang	97	5.7971	156	26.91	1	0.00641026
Guangzhou	1249.11	14.9044	369	24.7578	1	0.00271003
Zhuhai	123.64	1.8911	101	53.4081	1	0.00990099
Dongguan	958.86	8.3922	100	11.9158	1	0.01
Hangzhou	560.98	7.741	181	23.382	0	0
Ningbo	330.75	6.0296	157	26.0382	0	0
Taizhou	139.8	6.054	146	24.1163	0	0
Fuyang	121.5	8.2072	155	18.8859	0	0
Bozhou	56	5.2372	108	20.6217	0	0
Nanchang	317.3	5.4635	230	42.0976	0	0
Jiujiang	105.63	4.8733	118	24.2136	0	0
Xinyu	76	1.1807	130	110.104	0	0
Yichun	68	5.5537	106	19.0864	0	0
Shangrao	77.36	6.7834	123	18.1325	0	0
Jining	193.84	8.3459	260	31.153	0	0
Zhumadian	75.1	3.03	139	45.8746	0	0
* As of March 22th, 2020
